# Supplementary material for: Occurrence, Distribution, and Ecological Risk Assessment of Antibiotics in Different Environmental Media in Anqing, Anhui Province, China
Source: Int J Environ Res Public Health. 2021 Jul 30;18(15):8112. doi: 10.3390/ijerph18158112 (PMC8346025; doi:10.3390/ijerph18158112)
Supplement: Supplementary file 1 [file ijerph-18-08112-s001.zip]

Archive with 1 entries (1 files):
- ijerph-1296013-supplementary.pdf
